# Supplementary material for: In Vitro Digestion and Gut Microbiota Fermentation of the Anticancer Marine Drug BG136: Stability and Biotransformation Investigation
Source: Mar Drugs. 2025 Apr 3;23(4):156. doi: 10.3390/md23040156 (PMC12028602; doi:10.3390/md23040156)
Supplement: Supplementary file 1 [file marinedrugs-23-00156-s001.zip]

Archive with 1 entries (1 files):
- marinedrugs-3539436-supplementary.pdf
